# Supplementary material for: Information-Reduction Ability Assessment in the Context of Complex Problem-Solving
Source: J Intell. 2025 Feb 26;13(3):28. doi: 10.3390/jintelligence13030028 (PMC11942883; doi:10.3390/jintelligence13030028)
Supplement: Supplementary file 1 [file jintelligence-13-00028-s001.zip]

Archive with 2 entries (2 files):
- Supplementary Material - Anonymized Data.xlsx
- Supplementary Material - Questionnaire.pdf
