# Supplementary material for: Information-Reduction Ability Assessment in the Context of Complex Problem-Solving
Source: J Intell. 2025 Feb 26;13(3):28. doi: 10.3390/jintelligence13030028 (PMC11942883; doi:10.3390/jintelligence13030028)
Supplement: Supplementary file 1 [file jintelligence-13-00028-s001.zip › Supplementary Material - Anonymized Data.xlsx]

## Sheet: 37-GL
ID	GL-SE	GL-SK	GL-CP	GL-CPS	LMC-IR
001	0.642857	0.312925	1.71429	1.37839	0
002	0.810606	0.255628	2.54545	1.80489	0
003	1	0.31875	2.75	2.25404	2
004	0.784722	0.623611	2.41667	2.42116	0
005	1	0.324405	2.5	2.17103	3
006	0.708333	0.531944	2.25	2.08266	3
007	0.712963	0.461905	2.11111	1.9037	3
008	0.895833	0.505324	2.75	2.46959	0
009	0.677083	0.320644	1.875	1.49896	1
010	0.833333	0.533135	2.58333	2.37659	0
011	0.741667	0.578333	2.1	2.15899	6
012	0.787879	0.403608	2.45455	2.02162	3
013	1	0.292666	3.09091	2.33233	0
014	0.740741	0.612963	2.11111	2.2277	6
015	0.833333	0.549008	2.58333	2.40675	2
016	0.62963	0.583333	1.88889	1.93993	4
017	0.904762	0.433787	2.28571	2.17149	2
018	1	0.533874	3.16667	2.81897	4
019	0.75	0.4	2.125	1.84069	4
020	0.848485	0.593939	2.54545	2.4981	1
021	0.741667	0.605357	2.2	2.24782	6
022	0.863636	0.50323	2.63636	2.38007	5
023	0.916667	0.554167	2.83333	2.62141	5
024	0.868056	0.54375	2.66667	2.4743	2
025	0.810606	0.426082	2.54545	2.12871	2
026	1	0.39418	3.16667	2.55359	2
027	0.743056	0.387939	2.5	1.94914	5
028	0.895833	0.424851	2.375	2.17609	0
029	0.904762	0.235714	2.28571	1.7952	0
030	0.952381	0.209049	2.42857	1.86161	0
031	1	0.455655	2.75	2.51412	0
032	0.925	0.378929	2.7	2.24961	0
033	0.977273	0.504545	3	2.67045	4
034	0.916667	0.496032	3	2.57347	5
035	0.8125	0.629167	2.66667	2.5625	2
036	0.685185	0.52963	2	1.95365	0
037	0.701389	0.556389	2.25	2.11984	2

## Sheet: 303-LMC
ID	Score-Exploration Efficiency	Score-Problem Representation	Score1	Score2	Score3	Score4	Score5	Score6	Score-IR
001	0.357143	0.285953	0	0	0	0	0	0	0
002	0.529412	0.396321	0	0	0	0	0	0	0
003	0	0.0451505	1	0	0	1	0	0	2
004	0.277778	0.122074	0	0	0	0	0	0	0
005	0.538462	0.192308	0	0	0	1	1	1	3
006	0.2	0.0501672	1	0	1	1	0	0	3
007	0.388889	0.230769	1	1	1	0	0	0	3
008	0.333333	0.0769231	0	0	0	0	0	0	0
009	0.692308	0.5	1	0	0	0	0	0	1
010	0.290323	0.401338	0	0	0	0	0	0	0
011	0.264706	0.0618729	1	1	1	1	1	1	6
012	0.888889	0.242475	1	1	1	0	0	0	3
013	0.290323	0.5	0	0	0	0	0	0	0
014	0.45	0.5	1	1	1	1	1	1	6
015	0.5	0.5	0	0	0	1	1	0	2
016	0.666667	0.307692	1	0	0	1	1	1	4
017	0.9	0.5	1	0	0	1	0	0	2
018	1	0.5	1	0	1	1	0	1	4
019	0.346154	0.5	1	0	0	1	1	1	4
020	1	0.461538	1	0	0	0	0	0	1
021	0.375	-0.0652174	1	1	1	1	1	1	6
022	0.346154	0.269231	1	0	1	1	1	1	5
023	0.692308	0.5	1	1	1	1	0	1	5
024	0.363636	0.401338	0	0	0	1	0	1	2
025	0.818182	0.247492	1	0	1	0	0	0	2
026	0.529412	0.302676	0	0	0	1	0	1	2
027	0.238095	0.192308	1	0	1	1	1	1	5
028	0	0.0234114	0	0	0	0	0	0	0
029	0.615385	0.264214	0	0	0	0	0	0	0
030	0.4	0.302676	0	0	0	0	0	0	0
031	0.538462	0.285953	0	0	0	0	0	0	0
032	0.2	0.173913	0	0	0	0	0	0	0
033	0.5625	0.5	1	1	0	1	0	1	4
034	0.888889	0.5	1	1	1	1	0	1	5
035	0.0909091	0.285953	0	0	0	1	1	0	2
036	0.176471	0.401338	0	0	0	0	0	0	0
037	0.310345	0.346154	0	0	0	1	1	0	2
038	0.257143	0.478261	1	1	1	1	0	1	5
039	0.5	0.456522	1	0	1	1	1	1	5
040	0.692308	0.456522	0	0	0	0	0	0	0
041	0	0.00668896	0	0	0	1	0	0	1
042	0.321429	0.346154	1	1	1	1	1	1	6
043	0.264706	0.35786	0	0	0	0	0	0	0
044	0.321429	0.5	1	0	0	1	0	0	2
045	0.32	0.384615	1	0	0	1	1	1	4
046	0.225	0.439799	0	0	0	1	0	0	1
047	0.0357143	0.20903	0	0	0	0	0	0	0
048	0	0.12709	0	0	0	0	0	0	0
049	0.473684	0.314381	1	0	1	1	0	1	4
050	0.333333	0.259197	1	1	1	1	0	1	5
051	0.191489	0.00668896	1	0	1	0	0	0	2
052	0.243243	0.401338	1	0	1	1	0	0	3
053	0.173077	0.478261	0	0	0	1	0	0	1
054	0	0.0618729	1	1	1	1	0	1	5
055	0.2	0.456522	1	0	1	1	0	0	3
056	0	0.170569	0	0	0	0	0	0	0
057	0.36	0.5	0	0	0	0	0	0	0
058	0	-0.0852843	0	0	0	0	0	0	0
059	0.264706	0.5	1	1	1	1	1	1	6
060	0.166667	0.153846	0	0	0	0	0	0	0
061	0.0434783	0.254181	0	0	0	0	0	0	0
062	0.264706	0.5	1	1	1	1	0	1	5
063	0	-0.0217391	1	0	0	1	1	0	3
064	0.321429	0.413043	1	0	0	0	0	0	1
065	0.368421	0.41806	1	1	1	0	0	0	3
066	0.236842	0.5	1	0	0	1	1	1	4
067	0.409091	0.461538	1	1	1	1	1	1	6
068	0.333333	0.215719	0	0	0	1	0	0	1
069	0.583333	0.478261	1	0	0	1	1	1	4
070	0.473684	0.285953	1	1	1	1	0	1	5
071	0.219512	0.247492	1	1	1	1	1	1	6
072	0.321429	0.379599	1	1	1	1	1	1	6
073	0	-0.0317726	1	1	1	1	1	1	6
074	0.125	0.165552	0	0	0	0	0	0	0
075	0	0.110368	1	0	0	1	0	0	2
076	0.101124	0.384615	1	1	0	1	1	1	5
077	0.16129	0.0183946	1	0	0	0	0	0	1
078	0.25	0.177258	1	0	0	1	0	1	3
079	0	-0.107023	0	0	0	0	0	0	0
080	0.0338983	0.110368	1	1	1	1	0	1	5
081	0	-0.113712	0	0	0	0	0	0	0
082	0.0454545	0.225753	1	0	0	0	0	0	1
083	0.391304	0.374582	1	1	0	0	0	0	2
084	0.195652	0.461538	1	1	1	1	1	1	6
085	0.409091	0.439799	0	0	0	0	0	0	0
086	0	0.0852843	0	0	0	0	0	0	0
087	0.1125	0.374582	1	0	1	1	1	1	5
088	0	-0.041806	0	0	0	1	0	0	1
089	0.18	0.132107	0	0	0	0	0	0	0
090	0.375	0.165552	0	0	0	0	0	0	0
091	0.222222	-0.107023	0	0	0	1	0	0	1
092	0.428571	0.280936	0	0	0	1	1	1	3
093	0.428571	0.461538	1	0	0	1	1	1	4
094	0	0.0719064	0	0	0	0	0	0	0
095	0.473684	0.478261	1	1	1	1	0	1	5
096	0.114286	0.143813	0	0	0	0	0	0	0
097	0	-0.130435	0	0	0	0	0	0	0
098	0.142857	0.192308	0	0	0	0	0	0	0
099	0.346154	0.401338	1	1	1	1	1	1	6
100	0.191489	0.297659	1	0	0	0	0	0	1
101	0.310345	0.401338	1	0	0	1	0	1	3
102	0.307692	0.324415	1	1	1	1	1	1	6
103	0.333333	0.237458	0	0	0	0	0	0	0
104	0.0434783	-0.0919732	0	0	0	0	0	0	0
105	0.3	0.5	1	0	1	0	0	0	2
106	0.166667	0.232441	1	0	0	0	0	0	1
107	0	0.0769231	0	0	0	0	0	0	0
108	0	0.143813	1	0	0	0	0	0	1
109	0.428571	0.20903	1	1	1	1	1	1	6
110	0	0.0234114	0	0	0	1	0	0	1
111	0.225	0.456522	0	0	0	0	0	0	0
112	0.409091	0.401338	1	1	1	0	0	0	3
113	0.166667	0.110368	0	0	0	0	0	0	0
114	0	0.100334	1	0	0	0	0	0	1
115	0.2	0.324415	1	0	0	0	0	0	1
116	0	0.107023	1	0	0	1	0	0	2
117	0.409091	0.5	0	0	0	1	1	0	2
118	0.0645161	0.100334	1	0	0	0	0	0	1
119	0.321429	0.439799	1	0	0	1	0	1	3
120	0.037037	0.0401338	1	0	0	0	0	0	1
121	0.25	-0.0535117	1	0	0	1	1	1	4
122	0.0666667	0.292642	1	0	0	0	0	0	1
123	0	0.302676	1	0	0	0	0	0	1
124	0.0833333	0.0936455	1	0	0	1	0	1	3
125	0.195652	0.456522	1	0	1	0	0	0	2
126	0.125	0.0451505	1	1	1	0	0	0	3
127	0	0.0568562	1	0	0	0	0	0	1
128	0.1875	0.5	1	1	1	1	1	1	6
129	0	-0.00334448	0	0	0	0	0	0	0
130	0.114286	0.0769231	0	0	0	1	0	0	1
131	0.473684	0.341137	1	0	0	1	1	1	4
132	0.529412	0.461538	1	1	1	1	1	1	6
133	0	0.115385	1	0	0	0	0	0	1
134	0	-0.0200669	0	0	0	0	0	0	0
135	0	0.198997	1	0	0	1	0	1	3
136	0	-0.0200669	1	1	1	1	0	1	5
137	0.5625	0.384615	0	0	0	1	0	1	2
138	0.272727	0.302676	1	1	1	1	1	1	6
139	0.692308	0.5	1	1	1	0	0	0	3
140	0	0.0769231	0	0	0	1	0	0	1
141	0.173077	0.423077	1	1	1	1	1	1	6
142	0.818182	0.5	1	1	1	1	1	1	6
143	0.391304	0.5	0	0	0	1	1	1	3
144	0	0.143813	1	0	0	0	0	0	1
145	0.428571	0.5	1	1	1	1	1	1	6
146	0.310345	0.384615	1	0	1	1	0	1	4
147	0	0.0183946	1	0	0	1	0	0	2
148	0	-0.0535117	1	0	0	1	0	1	3
149	0.409091	0.5	1	0	0	1	0	1	3
150	1	0.148829	1	0	1	1	0	1	4
151	0	-0.0702341	1	1	1	1	1	1	6
152	0.264706	0.478261	1	1	1	0	0	0	3
153	0.0909091	0.324415	1	1	1	1	1	0	5
154	0	-0.0150502	0	0	0	0	0	0	0
155	0.1	0.0501672	1	0	0	0	0	0	1
156	0	0.12709	0	0	0	0	0	0	0
157	0.195122	0.105351	1	1	1	1	0	1	5
158	0.375	0.5	1	1	1	1	0	1	5
159	0	0.319398	1	0	0	0	0	0	1
160	0.428571	0.264214	1	0	1	1	0	1	4
161	0.0714286	0.0719064	0	0	0	0	0	0	0
162	0.166667	0.0284281	1	0	0	0	0	0	1
163	0.25	0.170569	1	0	0	0	0	0	1
164	0.125	0.165552	0	0	0	0	0	0	0
165	0.0689655	-0.0100334	0	0	0	0	0	0	0
166	0	0.0451505	0	0	0	0	0	0	0
167	0.15	0.285953	0	0	0	0	0	0	0
168	0	-0.0535117	0	0	0	0	0	0	0
169	0.45	0.5	1	1	1	1	1	1	6
170	0.173077	0.396321	0	0	0	1	0	1	2
171	0.642857	0.5	0	0	0	0	0	0	0
172	0.209302	0.423077	1	0	0	0	0	0	1
173	0.05	-0.0250836	1	0	0	0	0	0	1
174	0.125	0.374582	1	1	1	1	1	1	6
175	0.346154	0.5	1	0	0	1	1	1	4
176	0.209302	0.439799	1	1	1	0	0	0	3
177	0.15	0.292642	1	0	1	1	0	0	3
178	0.36	0.423077	1	0	1	1	1	1	5
179	0.219512	0.478261	1	1	1	1	0	1	5
180	0.428571	0.5	1	0	1	0	0	0	2
181	0	0.117057	0	0	0	1	1	0	2
182	0.28125	0.379599	0	0	0	0	0	0	0
183	0.230769	0.423077	1	0	0	1	0	1	3
184	0	0.122074	1	0	0	1	0	1	3
185	0.222222	-0.0367893	1	0	0	0	0	0	1
186	0.4	0.5	1	1	1	1	1	1	6
187	0.210526	0.396321	1	1	1	1	0	1	5
188	0.6	0.461538	1	1	1	1	1	1	6
189	0	0.122074	0	0	0	0	0	0	0
190	0	-0.0150502	1	0	0	1	0	0	2
191	0	-0.0150502	0	0	0	0	0	0	0
192	0.346154	0.319398	1	0	1	1	1	1	5
193	0.291667	0.148829	0	0	0	0	0	0	0
194	0.0333333	0.170569	0	0	0	0	0	0	0
195	0.258065	0.341137	1	1	1	0	0	0	3
196	0.473684	0.461538	0	0	0	0	0	0	0
197	0.0526316	0.170569	1	0	1	1	0	1	4
198	0.888889	0.439799	1	0	1	1	0	1	4
199	0	-0.155518	0	0	0	0	0	0	0
200	0.225806	0.230769	1	0	0	1	1	1	4
201	0.45	0.5	1	0	1	1	1	1	5
202	0.25	0.384615	1	0	0	1	0	0	2
203	0.473684	0.41806	1	0	1	1	1	1	5
204	0.236842	0.379599	1	0	1	0	0	0	2
205	0.102273	0.280936	1	0	0	0	0	0	1
206	0.236842	0.41806	0	0	0	1	0	0	1
207	0.142857	-0.0250836	1	0	0	0	0	0	1
208	0.125	0.00668896	0	0	0	0	0	0	0
209	0	0.0133779	1	0	0	0	0	0	1
210	0.3	0.220736	1	0	0	1	0	1	3
211	0.111111	0.0284281	1	1	1	1	0	1	5
212	0.189189	-0.0635452	0	0	0	1	1	1	3
213	0.204545	0.20903	0	0	0	1	1	1	3
214	0.0740741	0.222408	1	0	0	1	1	1	4
215	0.375	0.105351	1	1	1	1	1	0	5
216	0.391304	0.5	0	0	0	0	0	0	0
217	0.571429	0.346154	0	0	0	0	0	0	0
218	0.692308	0.285953	1	0	1	0	0	0	2
219	0	0.110368	0	0	0	0	0	0	0
220	0	0.0334448	0	0	0	0	0	0	0
221	0.109756	-0.0250836	0	0	0	1	0	1	2
222	0	0.0451505	0	0	0	0	0	0	0
223	0.222222	-0.0150502	0	0	0	1	0	1	2
224	0	0.19398	0	0	0	0	0	0	0
225	0.615385	0.434783	1	0	0	0	0	0	1
226	0.1	0.133779	0	0	0	0	0	0	0
227	0.225	0.341137	1	0	1	1	1	0	4
228	0	0.0351171	1	0	1	0	0	0	2
229	0	0.0785953	0	0	0	0	0	0	0
230	0	-0.0250836	1	0	0	1	0	0	2
231	0.25	0.165552	1	1	0	0	0	0	2
232	0.25	0.0886288	1	0	0	1	0	1	3
233	0.333333	0.5	1	1	1	1	1	1	6
234	0.147059	0.177258	0	0	0	0	0	0	0
235	0.28125	0.280936	0	0	0	1	1	1	3
236	0.148148	0.198997	1	0	0	1	0	0	2
237	0	0.0618729	1	0	0	0	0	0	1
238	0	0.117057	1	1	0	1	1	1	5
239	0.157895	0.143813	1	1	1	1	1	1	6
240	0	0.148829	1	0	0	0	0	0	1
241	0.333333	-0.0100334	0	0	0	0	0	0	0
242	0.6	0.5	0	0	0	0	0	0	0
243	0.357143	0.0936455	0	0	0	0	0	0	0
244	0	0.105351	1	0	0	1	0	0	2
245	0	0.133779	0	0	0	0	0	0	0
246	0.357143	0.0451505	1	0	1	1	1	1	5
247	0.6	0.461538	1	1	1	1	1	1	6
248	0	0.090301	0	0	0	0	0	0	0
249	0.5	0.122074	1	1	0	1	0	0	3
250	0.0769231	-0.09699	0	0	0	0	0	0	0
251	0.375	0.0351171	1	0	0	1	0	0	2
252	0	-0.0200669	1	0	0	1	0	0	2
253	0	0.0351171	1	1	1	0	0	0	3
254	0.1875	0.478261	0	0	0	0	0	0	0
255	0	0.105351	1	0	0	0	0	0	1
256	0.166667	0.00668896	1	0	0	0	0	0	1
257	0.264706	0.324415	0	0	0	0	0	0	0
258	0.75	0.5	0	0	0	1	1	1	3
259	0.409091	0.5	1	1	1	1	1	1	6
260	0.209302	0.461538	1	0	1	1	0	1	4
261	0.409091	0.461538	0	0	0	0	0	0	0
262	0	0.0117057	0	0	0	0	0	0	0
263	0.145833	0.12709	0	0	0	0	0	0	0
264	0.375	0.401338	1	0	0	1	1	1	4
265	0.125	0.173913	1	0	1	1	0	1	4
266	0.818182	0.379599	1	1	0	1	1	1	5
267	0	-0.0317726	0	0	0	1	0	1	2
268	0	0.110368	1	1	1	0	0	0	3
269	0	-0.0367893	0	0	0	0	0	0	0
270	0.346154	0.5	1	0	1	0	0	0	2
271	0.473684	0.5	0	0	0	0	0	0	0
272	0.473684	0.478261	1	0	0	1	1	1	4
273	0.5	0.5	1	1	1	1	0	1	5
274	0	-0.00334448	0	0	0	0	0	0	0
275	0	-0.09699	1	0	0	0	0	0	1
276	0.00934579	0.12709	0	0	0	0	0	0	0
277	0	0.0117057	1	1	1	0	0	0	3
278	0.2	-0.0200669	0	0	0	0	0	0	0
279	0.321429	0.5	1	1	1	1	1	1	6
280	0.0606061	0.173913	1	0	0	1	0	1	3
281	0	-0.00334448	0	0	0	0	0	0	0
282	0.9	0.5	1	1	0	1	1	1	5
283	0.642857	0.478261	1	0	1	1	0	1	4
284	0.75	0.478261	1	1	0	1	1	1	5
285	0	-0.0200669	0	0	0	1	1	1	3
286	0.818182	0.5	1	0	1	1	1	1	5
287	0.5	0.461538	0	0	0	0	0	0	0
288	0.18	0.461538	0	0	0	1	1	1	3
289	0.225	0.478261	1	1	1	0	0	0	3
290	0.0535714	0.0384615	0	0	0	1	1	1	3
291	0	0.0735786	0	0	0	0	0	0	0
292	0.125	0.0618729	0	0	0	1	1	0	2
293	0	-0.0083612	1	0	0	0	0	0	1
294	0.243243	0.461538	1	1	1	1	1	1	6
295	0.176471	0.434783	0	0	0	1	1	1	3
296	0	0.247492	0	0	0	0	0	0	0
297	0.275862	0.297659	0	0	0	0	0	0	0
298	0.111111	0.5	1	0	1	1	0	1	4
299	0.9	0.5	1	0	0	1	1	1	4
300	0.0909091	0.110368	0	0	0	0	0	0	0
301	0.0909091	-0.0083612	1	0	0	0	0	0	1
302	0.225	0.439799	1	1	1	0	0	0	3
303	0.428571	0.461538	0	0	0	0	0	0	0
